# Supplementary material for: Genomic Features of Antimicrobial Resistance in Staphylococcus pseudintermedius Isolated from Dogs with Pyoderma in Argentina and the United States: A Comparative Study
Source: Int J Mol Sci. 2023 Jul 12;24(14):11361. doi: 10.3390/ijms241411361 (PMC10379401; doi:10.3390/ijms241411361)
Supplement: Supplementary file 1 [file ijms-24-11361-s001.zip]

Archive with 1 entries (1 files):
- ijms-2467064-supplementary.pdf
